# Supplementary material for: Optimization of Tomato Shoot Architecture by Combined Mutations in the Floral Activators FUL2/MBP20 and the Repressor SP
Source: Int J Mol Sci. 2025 Jan 29;26(3):1161. doi: 10.3390/ijms26031161 (PMC11817714; doi:10.3390/ijms26031161)
Supplement: Supplementary file 1 [file ijms-26-01161-s001.zip]

Archive with 1 entries (1 files):
- ijms-3412470-supplementary.pdf
